# Supplementary material for: Gating choreography and mechanism of the human proton-activated chloride channel ASOR
Source: Sci Adv. 2022 Feb 2;8(5):eabm3942. doi: 10.1126/sciadv.abm3942 (PMC8809534; doi:10.1126/sciadv.abm3942)
Supplement: Supplementary file 2 — Movies S1 and S2 [file sciadv.abm3942_movies_s1_and_s2.zip]

Archive with 2 entries (2 files):
- sciadv.abm3942_movie_s1.mov
- sciadv.abm3942_movie_s2.mov
